# Supplementary material for: Bleaching Performance and Mechanism of Al-MCM-41 Tuned by Si/Al in Rapeseed Oil
Source: Foods. 2026 May 14;15(10):1738. doi: 10.3390/foods15101738 (PMC13205917; doi:10.3390/foods15101738)
Supplement: Supplementary file 1 [file foods-15-01738-s001.zip]

Archive with 1 entries (1 files):
- foods-4293342-supplementary.pdf
